# Supplementary material for: Data set on professional attraction and entrepreneurial intention of students in a selected Nigerian University
Source: Data Brief. 2018 Jun 14;20:215–8. doi: 10.1016/j.dib.2018.06.009 (PMC6098193; doi:10.1016/j.dib.2018.06.009)
Supplement: Supplementary file 2 — Supplementary material [file mmc2.zip]

Archive with 1 entries (1 files):
- Dr. Osibanjos Dataset (1).sav
